# Supplementary material for: Fabry Disease and Inflammation: Potential Role of p65 iso5, an Isoform of the NF-κB Complex
Source: Cells. 2025 Feb 6;14(3):230. doi: 10.3390/cells14030230 (PMC11817417; doi:10.3390/cells14030230)
Supplement: Supplementary file 1 [file cells-14-00230-s001.zip]

Archive with 1 entries (1 files):
- cells-3391507-supplementary.pdf
